# Supplementary material for: Nicotinamide Supplementation Improves Oocyte Quality and Offspring Development by Modulating Mitochondrial Function in an Aged Caenorhabditis elegans Model
Source: Antioxidants (Basel). 2021 Mar 26;10(4):519. doi: 10.3390/antiox10040519 (PMC8066965; doi:10.3390/antiox10040519)
Supplement: Supplementary file 1 [file antioxidants-10-00519-s001.zip]

Archive with 6 entries (6 files):
- Supplementary Figure S1.jpg
- Supplementary Figure S2.JPG
- Supplementary Figure S3.JPG
- Supplementary Figure S4.JPG
- Supplementary Figure S5.JPG
- Supplementary Figure S6.JPG
